# Supplementary material for: Advancing syphilis diagnosis: multi-phase study evaluation of a TpN17-based double-antigen sandwich ELISA for detecting Treponema pallidum specific antibodies
Source: Front Microbiol. 2025 Apr 9;16:1572785. doi: 10.3389/fmicb.2025.1572785 (PMC12014689; doi:10.3389/fmicb.2025.1572785)
Supplement: Supplementary file 2 [file Table_2.XLSX]

## Sheet: PHASE 1
Sample	INDIRECT ELISA PHASE 1
	REACTIVITY INDEX TPN17
T. pallidum-negative sample 1	0.38
T. pallidum-negative sample 2	0.3
T. pallidum-negative sample 3	0.24
T. pallidum-negative sample 4	0.25
T. pallidum-negative sample 5	0.24
T. pallidum-negative sample 6	0.23
T. pallidum-negative sample 7	0.83
T. pallidum-negative sample 8	0.24
T. pallidum-negative sample 9	0.21
T. pallidum-negative sample 10	0.21
T. pallidum-negative sample 11	0.2
T. pallidum-negative sample 12	0.19
T. pallidum-negative sample 13	0.22
T. pallidum-negative sample 14	0.21
T. pallidum-negative sample 15	0.63
T. pallidum-negative sample 16	0.21
T. pallidum-negative sample 17	0.2
T. pallidum-negative sample 18	0.18
T. pallidum-negative sample 19	0.21
T. pallidum-negative sample 20	0.22
T. pallidum-negative sample 21	0.25
T. pallidum-negative sample 22	0.19
T. pallidum-negative sample 23	0.47
T. pallidum-negative sample 24	0.57
T. pallidum-negative sample 25	0.2
T. pallidum-negative sample 26	0.82
T. pallidum-negative sample 27	0.19
T. pallidum-negative sample 28	0.57
T. pallidum-negative sample 29	0.78
T. pallidum-negative sample 30	0.45
T. pallidum-negative sample 31	0.36
T. pallidum-negative sample 32	0.36
T. pallidum-negative sample 33	0.37
T. pallidum-negative sample 34	0.34
T. pallidum-negative sample 35	0.31
T. pallidum-negative sample 36	0.41
T. pallidum-negative sample 37	0.29
T. pallidum-negative sample 38	0.26
T. pallidum-negative sample 39	0.66
T. pallidum-negative sample 40	0.26
T. pallidum-negative sample 41	0.26
T. pallidum-negative sample 42	0.29
T. pallidum-negative sample 43	0.34
T. pallidum-negative sample 44	0.3
T. pallidum-negative sample 45	0.32
T. pallidum-negative sample 46	0.65
T. pallidum-negative sample 47	0.49
T. pallidum-negative sample 48	0.27
T. pallidum-negative sample 49	0.36
T. pallidum-negative sample 50	0.27
T. pallidum-negative sample 51	0.27
T. pallidum-negative sample 52	0.31
T. pallidum-negative sample 53	0.42
T. pallidum-negative sample 54	0.29
T. pallidum-negative sample 55	0.49
T. pallidum-negative sample 56	0.45
T. pallidum-negative sample 57	0.9
T. pallidum-negative sample 58	0.48
T. pallidum-negative sample 59	0.52
T. pallidum-negative sample 60	0.53
T. pallidum-negative sample 61	0.54
T. pallidum-negative sample 62	0.57
T. pallidum-negative sample 63	0.74
T. pallidum-negative sample 64	0.67
T. pallidum-negative sample 65	0.5
T. pallidum-negative sample 66	0.46
T. pallidum-negative sample 67	0.95
T. pallidum-negative sample 68	0.77
T. pallidum-negative sample 69	0.71
T. pallidum-negative sample 70	0.46
T. pallidum-negative sample 71	0.39
T. pallidum-negative sample 72	0.64
T. pallidum-negative sample 73	0.52
T. pallidum-negative sample 74	0.45
T. pallidum-negative sample 75	0.82
T. pallidum-negative sample 76	0.68
T. pallidum-negative sample 77	0.44
T. pallidum-negative sample 78	0.77
T. pallidum-negative sample 79	0.43
T. pallidum-negative sample 80	0.44
T. pallidum-negative sample 81	0.47
T. pallidum-negative sample 82	0.82
T. pallidum-negative sample 83	0.52
T. pallidum-negative sample 84	0.69
T. pallidum-negative sample 85	0.76
T. pallidum-negative sample 86	0.59
T. pallidum-negative sample 87	0.62
T. pallidum-negative sample 88	0.48
T. pallidum-negative sample 89	0.42
T. pallidum-negative sample 90	0.45
T. pallidum-negative sample 91	0.51
T. pallidum-negative sample 92	0.51
T. pallidum-negative sample 93	0.75
T. pallidum-negative sample 94	0.57
T. pallidum-negative sample 95	0.53
T. pallidum-negative sample 96	0.52
T. pallidum-negative sample 97	0.61
T. pallidum-negative sample 98	0.59
T. pallidum-negative sample 99	0.5
T. pallidum-negative sample 100	0.44
T. pallidum-positive sample 1	6.27
T. pallidum-positive sample 2	2.64
T. pallidum-positive sample 3	6
T. pallidum-positive sample 4	7.4
T. pallidum-positive sample 5	11.06
T. pallidum-positive sample 6	5.91
T. pallidum-positive sample 7	6.18
T. pallidum-positive sample 8	13.08
T. pallidum-positive sample 9	7.51
T. pallidum-positive sample 10	0.49
T. pallidum-positive sample 11	13.17
T. pallidum-positive sample 12	4.7
T. pallidum-positive sample 13	3.8
T. pallidum-positive sample 14	3.49
T. pallidum-positive sample 15	6.16
T. pallidum-positive sample 16	5.14
T. pallidum-positive sample 17	13.7
T. pallidum-positive sample 18	0.93
T. pallidum-positive sample 19	3.81
T. pallidum-positive sample 20	5.76
T. pallidum-positive sample 21	4.21
T. pallidum-positive sample 22	5
T. pallidum-positive sample 23	3.46
T. pallidum-positive sample 24	9.59
T. pallidum-positive sample 25	4.63
T. pallidum-positive sample 26	8.22
T. pallidum-positive sample 27	9.19
T. pallidum-positive sample 28	4.61
T. pallidum-positive sample 29	8.39
T. pallidum-positive sample 30	3.2
T. pallidum-positive sample 31	5.09
T. pallidum-positive sample 32	4.66
T. pallidum-positive sample 33	2.87
T. pallidum-positive sample 34	0.52
T. pallidum-positive sample 35	2.94
T. pallidum-positive sample 36	1.25
T. pallidum-positive sample 37	3.95
T. pallidum-positive sample 38	6.86
T. pallidum-positive sample 39	10.85
T. pallidum-positive sample 40	2.58
T. pallidum-positive sample 41	4.45
T. pallidum-positive sample 42	6.5
T. pallidum-positive sample 43	1.2
T. pallidum-positive sample 44	0.68
T. pallidum-positive sample 45	10.16
T. pallidum-positive sample 46	12.81
T. pallidum-positive sample 47	1.17
T. pallidum-positive sample 48	1.35
T. pallidum-positive sample 49	1.15
T. pallidum-positive sample 50	3.9
T. pallidum-positive sample 51	7.5
T. pallidum-positive sample 52	4.89
T. pallidum-positive sample 53	3.16
T. pallidum-positive sample 54	8.1
T. pallidum-positive sample 55	7.9
T. pallidum-positive sample 56	4.69
T. pallidum-positive sample 57	8.31
T. pallidum-positive sample 58	1.41
T. pallidum-positive sample 59	7
T. pallidum-positive sample 60	3.92
T. pallidum-positive sample 61	1.34
T. pallidum-positive sample 62	7.91
T. pallidum-positive sample 63	7.1
T. pallidum-positive sample 64	13.22
T. pallidum-positive sample 65	11.89
T. pallidum-positive sample 66	7.31
T. pallidum-positive sample 67	11.35
T. pallidum-positive sample 68	12.49
T. pallidum-positive sample 69	1.92
T. pallidum-positive sample 70	1.27
T. pallidum-positive sample 71	7.58
T. pallidum-positive sample 72	13.47
T. pallidum-positive sample 73	1.81
T. pallidum-positive sample 74	9.73
T. pallidum-positive sample 75	10.36
T. pallidum-positive sample 76	10.74
T. pallidum-positive sample 77	12.37
T. pallidum-positive sample 78	11.91
T. pallidum-positive sample 79	1.56
T. pallidum-positive sample 80	11.27
T. pallidum-positive sample 81	6.29
T. pallidum-positive sample 82	0.95
T. pallidum-positive sample 83	9.69
T. pallidum-positive sample 84	0.6
T. pallidum-positive sample 85	1.34
T. pallidum-positive sample 86	8.29
T. pallidum-positive sample 87	3.31
T. pallidum-positive sample 88	8.94
T. pallidum-positive sample 89	6.98
T. pallidum-positive sample 90	0.64
T. pallidum-positive sample 91	2.96
T. pallidum-positive sample 92	8.01
T. pallidum-positive sample 93	7.84
T. pallidum-positive sample 94	4.95
T. pallidum-positive sample 95	12.27
T. pallidum-positive sample 96	3.48
T. pallidum-positive sample 97	6.26
T. pallidum-positive sample 98	11.49
T. pallidum-positive sample 99	13.2
T. pallidum-positive sample 100	5.13

## Sheet: PHASE 2
Sample	INDIRECT ELISA PHASE 2
	REACTIVITY INDEX TPN17
T. pallidum-negative sample 1	0.65
T. pallidum-negative sample 2	0.27
T. pallidum-negative sample 3	0.38
T. pallidum-negative sample 4	0.78
T. pallidum-negative sample 5	0.69
T. pallidum-negative sample 6	0.53
T. pallidum-negative sample 7	0.3
T. pallidum-negative sample 8	0.27
T. pallidum-negative sample 9	0.87
T. pallidum-negative sample 10	0.31
T. pallidum-negative sample 11	0.51
T. pallidum-negative sample 12	0.24
T. pallidum-negative sample 13	0.73
T. pallidum-negative sample 14	0.5
T. pallidum-negative sample 15	0.37
T. pallidum-negative sample 16	0.38
T. pallidum-negative sample 17	0.3
T. pallidum-negative sample 18	0.24
T. pallidum-negative sample 19	0.25
T. pallidum-negative sample 20	0.24
T. pallidum-negative sample 21	0.23
T. pallidum-negative sample 22	0.83
T. pallidum-negative sample 23	0.24
T. pallidum-negative sample 24	0.21
T. pallidum-negative sample 25	0.21
T. pallidum-negative sample 26	0.2
T. pallidum-negative sample 27	0.19
T. pallidum-negative sample 28	0.22
T. pallidum-negative sample 29	0.21
T. pallidum-negative sample 30	0.63
T. pallidum-negative sample 31	0.21
T. pallidum-negative sample 32	0.2
T. pallidum-negative sample 33	0.18
T. pallidum-negative sample 34	0.21
T. pallidum-negative sample 35	0.22
T. pallidum-negative sample 36	0.25
T. pallidum-negative sample 37	0.19
T. pallidum-negative sample 38	0.47
T. pallidum-negative sample 39	0.57
T. pallidum-negative sample 40	0.2
T. pallidum-negative sample 41	0.82
T. pallidum-negative sample 42	0.19
T. pallidum-negative sample 43	0.57
T. pallidum-negative sample 44	0.78
T. pallidum-negative sample 45	0.45
T. pallidum-negative sample 46	0.36
T. pallidum-negative sample 47	0.36
T. pallidum-negative sample 48	0.37
T. pallidum-negative sample 49	0.49
T. pallidum-negative sample 50	0.77
T. pallidum-negative sample 51	0.34
T. pallidum-negative sample 52	0.25
T. pallidum-negative sample 53	0.3
T. pallidum-negative sample 54	0.32
T. pallidum-negative sample 55	0.48
T. pallidum-negative sample 56	0.31
T. pallidum-negative sample 57	0.27
T. pallidum-negative sample 58	0.63
T. pallidum-negative sample 59	0.41
T. pallidum-negative sample 60	0.28
T. pallidum-negative sample 61	0.34
T. pallidum-negative sample 62	0.31
T. pallidum-negative sample 63	0.41
T. pallidum-negative sample 64	0.29
T. pallidum-negative sample 65	0.26
T. pallidum-negative sample 66	0.66
T. pallidum-negative sample 67	0.26
T. pallidum-negative sample 68	0.26
T. pallidum-negative sample 69	0.29
T. pallidum-negative sample 70	0.34
T. pallidum-negative sample 71	0.3
T. pallidum-negative sample 72	0.32
T. pallidum-negative sample 73	0.65
T. pallidum-negative sample 74	0.49
T. pallidum-negative sample 75	0.27
T. pallidum-negative sample 76	0.36
T. pallidum-negative sample 77	0.27
T. pallidum-negative sample 78	0.27
T. pallidum-negative sample 79	0.31
T. pallidum-negative sample 80	0.42
T. pallidum-negative sample 81	0.29
T. pallidum-negative sample 82	0.56
T. pallidum-negative sample 83	0.26
T. pallidum-negative sample 84	0.49
T. pallidum-negative sample 85	0.53
T. pallidum-negative sample 86	0.57
T. pallidum-negative sample 87	0.46
T. pallidum-negative sample 88	0.47
T. pallidum-negative sample 89	0.48
T. pallidum-negative sample 90	0.55
T. pallidum-negative sample 91	0.68
T. pallidum-negative sample 92	0.51
T. pallidum-negative sample 93	0.58
T. pallidum-negative sample 94	0.45
T. pallidum-negative sample 95	0.54
T. pallidum-negative sample 96	0.49
T. pallidum-negative sample 97	0.45
T. pallidum-negative sample 98	0.9
T. pallidum-negative sample 99	0.48
T. pallidum-negative sample 100	0.52
T. pallidum-negative sample 101	0.53
T. pallidum-negative sample 102	0.54
T. pallidum-negative sample 103	0.57
T. pallidum-negative sample 104	0.74
T. pallidum-negative sample 105	0.67
T. pallidum-negative sample 106	0.5
T. pallidum-negative sample 107	0.52
T. pallidum-negative sample 108	0.59
T. pallidum-negative sample 109	0.54
T. pallidum-negative sample 110	0.55
T. pallidum-negative sample 111	0.51
T. pallidum-negative sample 112	0.49
T. pallidum-negative sample 113	0.57
T. pallidum-negative sample 114	0.49
T. pallidum-negative sample 115	0.5
T. pallidum-negative sample 116	0.5
T. pallidum-negative sample 117	0.6
T. pallidum-negative sample 118	0.54
T. pallidum-negative sample 119	0.92
T. pallidum-negative sample 120	0.48
T. pallidum-negative sample 121	0.52
T. pallidum-negative sample 122	0.59
T. pallidum-negative sample 123	0.43
T. pallidum-negative sample 124	0.41
T. pallidum-negative sample 125	0.36
T. pallidum-negative sample 126	0.78
T. pallidum-negative sample 127	0.84
T. pallidum-negative sample 128	0.73
T. pallidum-negative sample 129	0.51
T. pallidum-negative sample 130	0.59
T. pallidum-negative sample 131	0.38
T. pallidum-negative sample 132	0.46
T. pallidum-negative sample 133	0.95
T. pallidum-negative sample 134	0.77
T. pallidum-negative sample 135	0.71
T. pallidum-negative sample 136	0.46
T. pallidum-negative sample 137	0.39
T. pallidum-negative sample 138	0.64
T. pallidum-negative sample 139	0.52
T. pallidum-negative sample 140	0.45
T. pallidum-negative sample 141	0.82
T. pallidum-negative sample 142	0.68
T. pallidum-negative sample 143	0.44
T. pallidum-negative sample 144	0.77
T. pallidum-negative sample 145	0.43
T. pallidum-negative sample 146	0.44
T. pallidum-negative sample 147	0.47
T. pallidum-negative sample 148	0.82
T. pallidum-negative sample 149	0.52
T. pallidum-negative sample 150	0.69
T. pallidum-negative sample 151	0.76
T. pallidum-negative sample 152	0.59
T. pallidum-negative sample 153	0.62
T. pallidum-negative sample 154	0.48
T. pallidum-negative sample 155	0.42
T. pallidum-negative sample 156	0.45
T. pallidum-negative sample 157	0.51
T. pallidum-negative sample 158	0.51
T. pallidum-negative sample 159	0.75
T. pallidum-negative sample 160	0.57
T. pallidum-negative sample 161	0.53
T. pallidum-negative sample 162	0.52
T. pallidum-negative sample 163	0.61
T. pallidum-negative sample 164	0.59
T. pallidum-negative sample 165	0.5
T. pallidum-negative sample 166	0.44
T. pallidum-negative sample 167	0.46
T. pallidum-negative sample 168	0.45
T. pallidum-negative sample 169	0.45
T. pallidum-positive sample 1	6.27
T. pallidum-positive sample 2	2.64
T. pallidum-positive sample 3	6
T. pallidum-positive sample 4	8.15
T. pallidum-positive sample 5	4.02
T. pallidum-positive sample 6	13.17
T. pallidum-positive sample 7	0.49
T. pallidum-positive sample 8	3.07
T. pallidum-positive sample 9	7.4
T. pallidum-positive sample 10	11.06
T. pallidum-positive sample 11	5.91
T. pallidum-positive sample 12	6.18
T. pallidum-positive sample 13	13.08
T. pallidum-positive sample 14	7.51
T. pallidum-positive sample 15	0.71
T. pallidum-positive sample 16	0.54
T. pallidum-positive sample 17	4.7
T. pallidum-positive sample 18	3.8
T. pallidum-positive sample 19	3.49
T. pallidum-positive sample 20	6.16
T. pallidum-positive sample 21	5.14
T. pallidum-positive sample 22	13.7
T. pallidum-positive sample 23	0.93
T. pallidum-positive sample 24	3.81
T. pallidum-positive sample 25	5.76
T. pallidum-positive sample 26	4.21
T. pallidum-positive sample 27	5
T. pallidum-positive sample 28	3.46
T. pallidum-positive sample 29	9.59
T. pallidum-positive sample 30	4.63
T. pallidum-positive sample 31	3.71
T. pallidum-positive sample 32	1.14
T. pallidum-positive sample 33	1.59
T. pallidum-positive sample 34	4.16
T. pallidum-positive sample 35	7.48
T. pallidum-positive sample 36	4.47
T. pallidum-positive sample 37	0.61
T. pallidum-positive sample 38	5.66
T. pallidum-positive sample 39	1.08
T. pallidum-positive sample 40	8.22
T. pallidum-positive sample 41	9.19
T. pallidum-positive sample 42	4.61
T. pallidum-positive sample 43	8.39
T. pallidum-positive sample 44	3.2
T. pallidum-positive sample 45	5.09
T. pallidum-positive sample 46	4.66
T. pallidum-positive sample 47	2.87
T. pallidum-positive sample 48	0.52
T. pallidum-positive sample 49	2.94
T. pallidum-positive sample 50	1.25
T. pallidum-positive sample 51	4.58
T. pallidum-positive sample 52	4.87
T. pallidum-positive sample 53	0.89
T. pallidum-positive sample 54	5.52
T. pallidum-positive sample 55	3.16
T. pallidum-positive sample 56	4.87
T. pallidum-positive sample 57	7.99
T. pallidum-positive sample 58	0.49
T. pallidum-positive sample 59	0.52
T. pallidum-positive sample 60	3.95
T. pallidum-positive sample 61	6.86
T. pallidum-positive sample 62	10.85
T. pallidum-positive sample 63	2.58
T. pallidum-positive sample 64	4.45
T. pallidum-positive sample 65	6.5
T. pallidum-positive sample 66	8.54
T. pallidum-positive sample 67	3.47
T. pallidum-positive sample 68	4.78
T. pallidum-positive sample 69	6.03
T. pallidum-positive sample 70	7.41
T. pallidum-positive sample 71	10.24
T. pallidum-positive sample 72	2.74
T. pallidum-positive sample 73	4.27
T. pallidum-positive sample 74	8.95
T. pallidum-positive sample 75	13.22
T. pallidum-positive sample 76	13.73
T. pallidum-positive sample 77	1.2
T. pallidum-positive sample 78	0.68
T. pallidum-positive sample 79	10.16
T. pallidum-positive sample 80	12.81
T. pallidum-positive sample 81	1.17
T. pallidum-positive sample 82	1.35
T. pallidum-positive sample 83	1.15
T. pallidum-positive sample 84	3.9
T. pallidum-positive sample 85	7.5
T. pallidum-positive sample 86	4.89
T. pallidum-positive sample 87	0.63
T. pallidum-positive sample 88	8.1
T. pallidum-positive sample 89	7.9
T. pallidum-positive sample 90	4.69
T. pallidum-positive sample 91	8.31
T. pallidum-positive sample 92	1.41
T. pallidum-positive sample 93	7
T. pallidum-positive sample 94	3.92
T. pallidum-positive sample 95	1.71
T. pallidum-positive sample 96	4.73
T. pallidum-positive sample 97	4.51
T. pallidum-positive sample 98	4.5
T. pallidum-positive sample 99	12.78
T. pallidum-positive sample 100	1.18
T. pallidum-positive sample 101	7.46
T. pallidum-positive sample 102	4.99
T. pallidum-positive sample 103	3.42
T. pallidum-positive sample 104	12.29
T. pallidum-positive sample 105	2.43
T. pallidum-positive sample 106	4.82
T. pallidum-positive sample 107	7.31
T. pallidum-positive sample 108	0.77
T. pallidum-positive sample 109	4.75
T. pallidum-positive sample 110	14.13
T. pallidum-positive sample 111	8.29
T. pallidum-positive sample 112	2.17
T. pallidum-positive sample 113	1.61
T. pallidum-positive sample 114	7.92
T. pallidum-positive sample 115	1.34
T. pallidum-positive sample 116	7.91
T. pallidum-positive sample 117	7.1
T. pallidum-positive sample 118	13.22
T. pallidum-positive sample 119	11.89
T. pallidum-positive sample 120	2.59
T. pallidum-positive sample 121	11.35
T. pallidum-positive sample 122	12.49
T. pallidum-positive sample 123	1.92
T. pallidum-positive sample 124	1.27
T. pallidum-positive sample 125	7.58
T. pallidum-positive sample 126	13.47
T. pallidum-positive sample 127	1.81
T. pallidum-positive sample 128	9.73
T. pallidum-positive sample 129	10.36
T. pallidum-positive sample 130	10.74
T. pallidum-positive sample 131	12.37
T. pallidum-positive sample 132	11.91
T. pallidum-positive sample 133	1.56
T. pallidum-positive sample 134	11.27
T. pallidum-positive sample 135	6.29
T. pallidum-positive sample 136	0.95
T. pallidum-positive sample 137	9.69
T. pallidum-positive sample 138	1.14
T. pallidum-positive sample 139	9.61
T. pallidum-positive sample 140	6.42
T. pallidum-positive sample 141	8.62
T. pallidum-positive sample 142	9.33
T. pallidum-positive sample 143	9.36
T. pallidum-positive sample 144	1.04
T. pallidum-positive sample 145	0.62
T. pallidum-positive sample 146	8.93
T. pallidum-positive sample 147	3.02
T. pallidum-positive sample 148	0.53
T. pallidum-positive sample 149	2.4
T. pallidum-positive sample 150	6.29
T. pallidum-positive sample 151	3.32
T. pallidum-positive sample 152	1.4
T. pallidum-positive sample 153	0.61
T. pallidum-positive sample 154	8.29
T. pallidum-positive sample 155	0.6
T. pallidum-positive sample 156	1.34
T. pallidum-positive sample 157	8.29
T. pallidum-positive sample 158	3.31
T. pallidum-positive sample 159	8.94
T. pallidum-positive sample 160	6.98
T. pallidum-positive sample 161	0.64
T. pallidum-positive sample 162	2.96
T. pallidum-positive sample 163	8.01
T. pallidum-positive sample 164	7.84
T. pallidum-positive sample 165	4.95
T. pallidum-positive sample 166	12.27
T. pallidum-positive sample 167	3.48
T. pallidum-positive sample 168	6.26
T. pallidum-positive sample 169	11.49
T. pallidum-positive sample 170	13.2
T. pallidum-positive sample 171	5.13
T. pallidum-positive sample 172	1.41
T. pallidum-positive sample 173	12.52
T. pallidum-positive sample 174	1.57
T. pallidum-positive sample 175	0.93
T. pallidum-positive sample 176	6.16
T. pallidum-positive sample 177	6.21
T. pallidum-positive sample 178	3.77
T. pallidum-positive sample 179	0.44
T. pallidum-positive sample 180	3.04
