# Supplementary material for: Advancing syphilis diagnosis: multi-phase study evaluation of a TpN17-based double-antigen sandwich ELISA for detecting Treponema pallidum specific antibodies
Source: Front Microbiol. 2025 Apr 9;16:1572785. doi: 10.3389/fmicb.2025.1572785 (PMC12014689; doi:10.3389/fmicb.2025.1572785)
Supplement: Supplementary file 3 [file Table_3.XLSX]

## Sheet: S3 Table
Sample	INDIRECT ELISA
	REACTIVITY INDEX TPN17
Chagas-positive sample 1	0.15
Chagas-positive sample 2	0.1
Chagas-positive sample 3	0.07
Chagas-positive sample 4	0.33
Chagas-positive sample 5	0.29
Chagas-positive sample 6	0.4
Chagas-positive sample 7	0.35
Chagas-positive sample 8	0.39
Chagas-positive sample 9	0.34
Chagas-positive sample 10	0.35
Chagas-positive sample 11	0.3
Chagas-positive sample 12	0.27
Chagas-positive sample 13	0.3
Chagas-positive sample 14	0.3
Chagas-positive sample 15	0.29
Chagas-positive sample 16	0.27
Chagas-positive sample 17	0.27
Chagas-positive sample 18	0.31
Chagas-positive sample 19	0.3
Chagas-positive sample 20	0.29
Chagas-positive sample 21	0.07
Chagas-positive sample 22	0.19
Chagas-positive sample 23	0.18
Chagas-positive sample 24	0.17
Chagas-positive sample 25	0.07
Chagas-positive sample 26	0.19
Chagas-positive sample 27	0.17
Chagas-positive sample 28	0.19
Chagas-positive sample 29	0.19
Chagas-positive sample 30	0.2
Chagas-positive sample 31	0.15
Chagas-positive sample 32	0.93
Chagas-positive sample 33	0.31
Chagas-positive sample 34	0.19
Chagas-positive sample 35	0.19
Chagas-positive sample 36	0.17
Chagas-positive sample 37	2.64
Chagas-positive sample 38	2.14
Chagas-positive sample 39	0.28
Chagas-positive sample 40	0.19
Chagas-positive sample 41	0.18
Chagas-positive sample 42	3.15
Chagas-positive sample 43	0.18
Chagas-positive sample 44	2.29
Chagas-positive sample 45	1.08
Chagas-positive sample 46	0.21
Chagas-positive sample 47	0.08
Chagas-positive sample 48	2.05
Chagas-positive sample 49	1.75
Chagas-positive sample 50	3.22
Chagas-positive sample 51	0.21
Chagas-positive sample 52	0.07
Chagas-positive sample 53	0.07
Chagas-positive sample 54	0.8
Chagas-positive sample 55	0.79
Chagas-positive sample 56	0.1
Chagas-positive sample 57	0.09
Chagas-positive sample 58	0.07
Chagas-positive sample 59	0.09
Chagas-positive sample 60	0.14
Chagas-positive sample 61	0.1
HBV-positive sample 1	1.75
HBV-positive sample 2	0.56
HBV-positive sample 3	0.48
HBV-positive sample 4	0.42
HBV-positive sample 5	0.52
HBV-positive sample 6	0.38
HBV-positive sample 7	0.44
HBV-positive sample 8	0.44
HBV-positive sample 9	0.92
HBV-positive sample 10	0.38
HBV-positive sample 11	0.4
HBV-positive sample 12	0.38
HBV-positive sample 13	0.4
HBV-positive sample 14	0.37
HBV-positive sample 15	0.39
HBV-positive sample 16	0.37
HBV-positive sample 17	0.46
HBV-positive sample 18	0.41
HBV-positive sample 19	0.46
HBV-positive sample 20	0.37
HBV-positive sample 21	0.38
HBV-positive sample 22	0.36
HBV-positive sample 23	0.36
HBV-positive sample 24	0.51
HBV-positive sample 25	0.38
HBV-positive sample 26	0.47
HBV-positive sample 27	0.61
HBV-positive sample 28	0.5
HBV-positive sample 29	0.35
HBV-positive sample 30	0.36
HBV-positive sample 31	0.38
HBV-positive sample 32	0.35
HBV-positive sample 33	0.41
HBV-positive sample 34	0.37
HBV-positive sample 35	0.38
HBV-positive sample 36	0.52
HBV-positive sample 37	0.37
HBV-positive sample 38	0.44
HBV-positive sample 39	0.42
HBV-positive sample 40	0.37
HBV-positive sample 41	0.37
HBV-positive sample 42	0.45
HBV-positive sample 43	0.46
HBV-positive sample 44	0.35
HBV-positive sample 45	0.07
HBV-positive sample 46	0.09
HBV-positive sample 47	0.08
HBV-positive sample 48	0.09
HBV-positive sample 49	0.07
HBV-positive sample 50	0.23
HBV-positive sample 51	0.32
HBV-positive sample 52	0.35
HBV-positive sample 53	0.29
HBV-positive sample 54	0.27
HBV-positive sample 55	0.33
HBV-positive sample 56	0.39
HBV-positive sample 57	0.07
HBV-positive sample 58	0.07
HBV-positive sample 59	0.29
HBV-positive sample 60	0.28
HBV-positive sample 61	0.27
HBV-positive sample 62	0.25
HBV-positive sample 63	0.29
HBV-positive sample 64	0.26
HBV-positive sample 65	0.26
HBV-positive sample 66	0.07
HBV-positive sample 67	0.24
HBV-positive sample 68	0.27
HBV-positive sample 69	0.28
HBV-positive sample 70	0.24
HBV-positive sample 71	0.26
HBV-positive sample 72	0.22
HBV-positive sample 73	1.8
HBV-positive sample 74	0.29
HBV-positive sample 75	0.16
HBV-positive sample 76	0.82
HBV-positive sample 77	0.08
HBV-positive sample 78	0.21
HCV-positive sample 1	0.5
HCV-positive sample 2	0.38
HCV-positive sample 3	0.44
HCV-positive sample 4	0.39
HCV-positive sample 5	0.44
HCV-positive sample 6	0.43
HCV-positive sample 7	0.36
HCV-positive sample 8	0.45
HCV-positive sample 9	0.26
HCV-positive sample 10	0.07
HCV-positive sample 11	0.07
HCV-positive sample 12	0.07
HCV-positive sample 13	0.07
HCV-positive sample 14	0.09
HCV-positive sample 15	0.77
HCV-positive sample 16	0.09
HCV-positive sample 17	0.07
HCV-positive sample 18	0.07
HCV-positive sample 19	0.7
HCV-positive sample 20	0.08
HCV-positive sample 21	0.25
HCV-positive sample 22	0.31
HCV-positive sample 23	0.37
HCV-positive sample 24	0.28
HCV-positive sample 25	0.29
HCV-positive sample 26	0.39
HCV-positive sample 27	0.31
HCV-positive sample 28	0.25
HCV-positive sample 29	0.31
HCV-positive sample 30	0.28
HCV-positive sample 31	0.19
HCV-positive sample 32	0.23
HCV-positive sample 33	0.28
HCV-positive sample 34	0.2
HCV-positive sample 35	2.42
HCV-positive sample 36	0.2
HCV-positive sample 37	1.65
HCV-positive sample 38	0.15
HCV-positive sample 39	1.69
HCV-positive sample 40	0.21
HCV-positive sample 41	0.2
HCV-positive sample 42	0.9
HCV-positive sample 43	0.87
HCV-positive sample 44	0.68
HCV-positive sample 45	0.69
HCV-positive sample 46	0.73
HCV-positive sample 47	0.87
HIV-positive sample 1	0.1
HIV-positive sample 2	0.27
HIV-positive sample 3	0.09
HIV-positive sample 4	0.31
HIV-positive sample 5	0.33
HIV-positive sample 6	0.27
HIV-positive sample 7	0.28
HIV-positive sample 8	0.26
HIV-positive sample 9	0.44
HIV-positive sample 10	0.24
HIV-positive sample 11	0.23
HIV-positive sample 12	0.22
HIV-positive sample 13	0.18
HIV-positive sample 14	0.17
HIV-positive sample 15	0.82
HIV-positive sample 16	0.21
HIV-positive sample 17	0.69
HIV-positive sample 18	0.18
HIV-positive sample 19	0.72
HTLV-positive sample 1	0.08
HTLV-positive sample 2	0.08
HTLV-positive sample 3	0.07
HTLV-positive sample 4	0.1
HTLV-positive sample 5	0.28
HTLV-positive sample 6	0.29
HTLV-positive sample 7	0.3
HTLV-positive sample 8	0.24
HTLV-positive sample 9	0.3
HTLV-positive sample 10	0.28
HTLV-positive sample 11	0.43
HTLV-positive sample 12	0.28
HTLV-positive sample 13	0.31
HTLV-positive sample 14	0.26
HTLV-positive sample 15	0.26
HTLV-positive sample 16	0.38
HTLV-positive sample 17	0.33
HTLV-positive sample 18	0.29
HTLV-positive sample 19	0.18
HTLV-positive sample 20	0.31
HTLV-positive sample 21	0.4
HTLV-positive sample 22	0.34
HTLV-positive sample 23	0.24
HTLV-positive sample 24	0.24
HTLV-positive sample 25	0.31
HTLV-positive sample 26	0.28
HTLV-positive sample 27	0.23
HTLV-positive sample 28	0.24
HTLV-positive sample 29	0.94
HTLV-positive sample 30	0.27
HTLV-positive sample 31	0.26
HTLV-positive sample 32	1.7
HTLV-positive sample 33	1.67
HTLV-positive sample 34	2.68
HTLV-positive sample 35	0.18
HTLV-positive sample 36	0.15
HTLV-positive sample 37	3.6
HTLV-positive sample 38	0.17
HTLV-positive sample 39	0.19
HTLV-positive sample 40	0.19
HTLV-positive sample 41	0.85
HTLV-positive sample 42	0.98
HTLV-positive sample 43	0.6
HTLV-positive sample 44	0.66
HTLV-positive sample 45	0.71
HTLV-positive sample 46	0.53
HTLV-positive sample 47	0.07
HTLV-positive sample 48	0.09
HTLV-positive sample 49	0.08
HTLV-positive sample 50	0.08
HTLV-positive sample 51	0.08
HTLV-positive sample 52	0.07
HTLV-positive sample 53	0.07
HTLV-positive sample 54	0.07
HTLV-positive sample 55	0.08
HTLV-positive sample 56	0.11
HTLV-positive sample 57	0.05
HTLV-positive sample 58	0.06
HTLV-positive sample 59	0.06
